# Supplementary material for: Are neuroanatomy multimedia resources effective in improving medical students' understanding of structural and functional neuroanatomy? A systematic review
Source: Anat Sci Educ. 2025 Aug 20;18(10):1029–56. doi: 10.1002/ase.70079 (PMC12511660; doi:10.1002/ase.70079)
Supplement: Supplementary file 3 — Appendix C. [file ASE-18-1029-s001.xlsx]

## Sheet: Sheet1
Appendix C: Risk of Bias Assessment for the 20 eligible articles
Table 1: Risk of bias assessment within each of the 19 eligible studies using the Critical Appraisal Skills Programme (CASP) checklist for the 18 randomized controlled trial studies. Note: The same checklist was utilized for the single mixed method study.
	Section A: Is the basic study design valid for a randomized controlled trial?			Section B: Was the study methodologically sound?					Section C: What are the results?			Section D: Will the results help locally?
Article Number	Q1	Q2	Q3	Q4a	Q4b	Q4c	Q5	Q6	Q7	Q8	Q9	Q10	Q11
Article 1	Yes	Yes	Yes	Can’t tell	Can’t tell	Can’t tell	Can’t tell	N/A	Yes	Yes	Yes	Yes	Can’t tell
Q2: Study participants (N=200) were randomized by randomly being divided into 12 groups of approx. 20 students; but no information is provided on whether the allocation sequence was concealed from investigators and participants. Therefore, risk of detection bias is unclear but there is a possibility it exists. Q5: All study participants were second year medical students, however, no baseline char…
Article 2	Yes	Yes	Yes	Can’t tell	Can’t tell	Can’t tell	No	No	No	Yes	Yes	Yes	Can’t tell
Q4a, b, c: No information was provided on whether students were blind to the intervention they received, or whether investigators were blind to the intervention they gave to participants or whether individuals assessing the outcomes were blinded. Therefore, risk of detection bias is unclear but there is a possibility it exists. Q5: Study participants were second year medical students and second y…
Article 3	Yes	Yes	Yes	Can’t tell	Yes	Can’t tell	Yes	No	Yes	Yes	Yes	Yes	Can’t tell
Q4a: No information was provided on whether students were blinded to the intervention they received; it is only mentioned that students were randomly assigned to one of the three groups Q4b: The practicum instructor (who was also the first author of the study) was blinded to the students’ lecture group meaning the intervention each group received. Q4c: No information was provided on whether indiv…
Article 4	Yes	Yes	Yes	No	No	No	Yes	Yes	Yes	Yes	Yes	Yes	Can’t tell
Q4: No information was provided on whether individuals assessing the outcomes were blinded. Therefore, risk of detection bias is unclear but there is a possibility it exists. Q7: There is risk of reporting bias as authors conclude that students would perform better on the MCQ test; however, no pre-test was administered prior students were exposed to the intervention and authors assumed that all s…
Article 5	Yes	Yes	Yes	Yes	Can’t tell	Can’t tell	Yes	Yes	Yes	Yes	Yes	No	Can’t tell
Q3: Participants who had prior exposure to neuroanatomy were excluded. Q4: Even though students were blinded to whether they were in the experimental or control group no information was provided on whether investigators were blind to the intervention they gave to participants or whether individuals assessing the outcomes were blinded. Therefore, risk of detection bias is unclear but there is a po…
Article 6	Yes	Yes	Yes	No	No	No	Yes	Yes	Yes	Yes	Yes	Yes	Can’t tell
Q4: No information was provided on whether students were blind to the intervention they received, or whether investigators were blind to the intervention they gave to participants or whether individuals assessing the outcomes were blinded. Therefore, risk of detection bias is unclear but there is a possibility it exists. Q9: No cost-effectiveness analysis was performed.
Article 7	Yes	Yes	Yes	No	No	No	Yes	Yes	Yes	Yes	Yes	Yes	Can’t tell
Q4: No information was provided on whether students were blind to the intervention they received, or whether investigators were blind to the intervention they gave to participants or whether individuals assessing the outcomes were blinded. Therefore, risk of detection bias is unclear but there is a possibility it exists. Q5: Baseline characteristics such as sex or age were not taken into consider…
Article 8	Yes	Yes	Yes	No	No	No	Yes	Yes	Yes	No	Yes	Yes	Can’t tell
Q4: No information was provided on whether students were blind to the intervention they received, or whether investigators were blind to the intervention they gave to participants or whether individuals assessing the outcomes were blinded. Therefore, risk of detection bias is unclear but there is a possibility it exists. Q5: Baseline characteristics such as sex or age were not taken into consider…
Article 9	Yes	Yes	Yes	No	No	No	Yes	Yes	Yes	Yes	Yes	No	Can’t tell
Q4: No information was provided on whether students were blind to the intervention they received, or whether investigators were blind to the intervention they gave to participants or whether individuals assessing the outcomes were blinded. Therefore, risk of detection bias is unclear but there is a possibility it exists. Q5: Baseline characteristics such as sex or age were not taken into consider…
Article 10	Yes	Yes	Yes	No	No	Yes	Yes	Yes	Yes	Yes	Yes	Yes	Can’t tell
Q3: 15 students out of the 190 (4 from the 3D group and 11 from the 2D group) were excluded from the study as they did not participate in the final examination despite authors’ follow up efforts. Q4: No information was provided on whether students were blind to the intervention they received, or whether investigators were blind to the intervention they gave to participants or whether individuals …
Article 11	Yes	Yes	Yes	No	No	Yes	Yes	Yes	Yes	Yes	Yes	Yes	Can’t tell
Q4: No information was provided on whether students were blind to the intervention they received, or whether investigators were blind to the intervention they gave to participants. However, the researcher who converted participants’ scores to percentage correct, was blind to the experimental group. Therefore, risk of detection bias is unclear but there is a possibility it exists Q5: Study partici…
Article 12	Yes	Yes	Yes	No	No	No	Yes	Yes	Yes	Yes	Yes	Yes	Can’t tell
Q3: Students who had previously engaged in other extracurricular and educational neuroanatomy activities were excluded. Q4: No information was provided on whether students were blind to the intervention they received, or whether investigators were blind to the intervention they gave to participants. However, the researcher who converted participants’ scores to percentage correct, was blind to the…
Article 13	Yes	Yes	Yes	Yes	No	No	Yes	Yes	Yes	Yes	Yes	Yes	Yes
Q5a: Information on specific student characteristics such as the age of students and biological sex were not taken from the study’s participants. Some study participants were graduate entry medical students who are very likely to be older than undergraduate students, and some of them may hold an undergraduate degree in neurosciences or anatomy. No information was provided on this or about any mea…
Article 14	Yes	Yes	Yes	No	No	No	Can’t tell	Yes	Yes	No	Yes	Yes	Can’t tell
Q4: The results for the study participants’ mental rotation tests were anonymized and were subsequently sent to the principal investigator for analysis. Q5: The authors mentioned that there were 38 study participants in total who were studying medicine. The authors mentioned that 65.8% of study participants were second-year bachelor students, 21.1% were first-year master students, 2.6% were secon…
Article 15	Yes	Yes	Yes	No	No	No	Yes	Yes	Yes	No	Yes	Yes	Can’t tell
Q2: No information was provided in terms of whether the allocation sequence was concealed from the participants and investigators. Q9: No cost-effectiveness analysis was performed. Q10: The GRAVEN database is open access, therefore, can be shared with students at my institution.
Article 16	Yes	Yes	No	No	No	No	Yes	Yes	Yes	No	Yes	Yes	Can’t tell
Q3: According to Figure 1, 158 first-year medical students consented and were assessed for eligibility, 4 students were excluded. No information was provided as to why four students were excluded from the study.
Article 17	Yes	Yes	Yes	No	No	No	Yes	Yes	Yes	No	Yes	Yes	Can’t tell
Q3: Even though the medical student cohort consisted of 250 students, 224 students consented to take part in the study and 152 students were randomly selected to take part in the study. Q6: The experimental groups (stereoscopic and monoscopic) learn brainstem anatomy by using MRI images. The control group did not use MRI images to learn the brainstem anatomy, however, as the authors needed to com…
Article 18	Yes	Yes	Yes	No	No	No	Can’t tell	Yes	No	No	Yes	Yes	Can’t tell
Q1: The authors mentioned that the control group had access to ‘plastinated representations’ whereas the intervention group had access to iPads equipped with 3D-VR simulations of the human body. The authors also mentioned that the intervention group utilized the Vive system by HTC corporation, which perhaps was the one used along with the iPads, The authors mentioned the neuroanatomical structure…
Article 19	Yes	Yes	Yes	No	No	No	Can’t tell	Yes	Can’t tell	Yes	Yes	Yes	Can’t tell
Q2: No information was provided by the authors in terms of how the randomization process took place. Despite this, the authors mentioned that students were allocated over the two groups based on order of enrolment and gender. Q5: The authors reported that study participants included first- and second-year medical students and biomedical sciences students who had not received any neuroanatomy educ…
Article Number in Table 1	Title of study
Article 1	Assessing the difference in learning gain between a mixed reality application and drawing screencasts in neuroanatomy
Article 2	Evaluation of Neuroanatomical Training Using a 3D Visual Reality Model
Article 3	Virtual and Stereoscopic Anatomy: when virtual reality meets medical education
Article 4	Web-Based Software to Assist in the Localisation of Neuroanatomical Lesions
Article 5	Development and assessment of a new 3D neuroanatomy teaching tool for MRI training
Article 6	Stereoscopic neuroanatomy lectures using a three-dimensional virtual reality environment
Article 7	Evaluation of an online three-dimensional interactive resource for undergraduate neuroanatomy education
Article 8	Learning anatomy via mobile augmented reality: Effects on achievement and cognitive load
Article 9	Immersive virtual reality as a teaching tool for neuroanatomy
Article 10	Does 3D stereoscopy support anatomical education?
Article 11	Immersive and interactive virtual reality to improve learning and retention of neuroanatomy in medical students: a randomised controlled study
Article 12	Neuroanatomy Learning/Augmented Reality vs Cross-Sections
Article 13	Neuroanatomy of the spinal pathways: Evaluation of an interactive multimedia e-learning resource
Article 14	E-learning Three-Dimensional Anatomy of the Brainstem: Impact of Different Microscopy Techniques and Spatial Ability
Article 15	GRAVEN: a database of teaching method that applies gestures to represent the neurosurgical approach’s blood vessels and nerves
Article 16	Effectiveness and satisfaction with virtual and donor dissections: A randomized controlled trial
Article 17	“Visualization matters” – stereoscopic visualization of 3D graphic neuroanatomic models through AnaVu enhances basic recall and radiologic anatomy learning when compared with monoscopy
Article 18	Enhancing Medical Students' Anatomy Memory through Virtual Reality Dissection Simulations
Article 19	Comparing the effectiveness of augmented reality and anatomical atlases in student preparation for neuroanatomy dissection
Table 2: Risk of bias assessment for the single cross-sectional study using the Critical Appraisal Skills Programme (CASP) checklist for descriptive/cross-sectional studies.
	Section A: Are the results valid?
Article Number	Q1	Q2	Q3	Q4	Q5	Q6	Q7	Q8	Q9	Q10	Q11
Article 20	Yes	Yes	Yes	Yes	Yes	Yes	Yes	Yes	Yes	Yes	Yes
Q3: Authors mention that participants had a relatively similar exposure to anatomy prior to receiving their teaching even though the study participants were reported to be second year medical students. Q6: A power calculation was undertaken and deemed that at least 16 participants were needed to detect a 10% variation for continuous data of an independent sample study. The study consisted of 76 p…
Article Number in Table 2	Title of study
Article 20	Creating evidence-based engaging online learning resources in neuroanatomy
